# Supplementary material for: Thermoelectric degrees of freedom determining thermoelectric efficiency
Source: iScience. 2021 Aug 5;24(9):102934. doi: 10.1016/j.isci.2021.102934 (PMC8382987; doi:10.1016/j.isci.2021.102934)
Supplement: Table S9. Information for 277 published materials, Related to Figure 6 and STAR Methods (277 Published Thermoelectric Property Data) — DOIs, reference, available temperature ranges, computed maximum thermoelectric efficiencies, and corresponding DoFs are given. [file mmc2.xlsx]

## Sheet: Excel table 1
		Table S7. Information for 277 published materials, Related to Figure 6 and STAR Methods (277 Publihsed Thermoelectric Property Data).
		sampleid (ID-#)	DOI (or reference)	Reference	Th	Tc	gamma_max_gen	efficiency_max_gen	Zgeneral	tau	beta
		1	10.1038/NCHEM.955	Biswas et al. (2011)	817.552	250.993	1.48098	0.13733	0.00151528	-0.253382	0.191888
		2	10.1038/nature11439	Biswas et al. (2012)	915.035	302.117	1.54289	0.158515	0.00175896	-0.1858	0.067779
		4	10.1038/ncomms9144	Fu et al. (2015a)	1199.78	301.158	1.44286	0.152903	0.00104206	-0.163923	0.196667
		5	10.1002/aenm.201200970	Gelbstein et al. (2013)	713.343	329.42	1.59175	0.125461	0.00223607	-0.22678	0.094449
		6	10.1002/adma.201501030	He et al. (2015a)	997.478	298.997	1.32556	0.105407	0.000843099	-0.253182	0.0269912
		7	10.1126/science.1159725	Heremans et al. (2008)	764.354	296.448	1.35058	0.106376	0.00131109	-0.154388	0.0286561
		8	10.1126/science.1092963	Hsu et al. (2004)	772.005	321.749	1.62495	0.141969	0.0021695	-0.188419	0.212578
		9	10.1038/am.2013.86	Hu et al. (2014)	479.442	297.749	1.46883	0.0837855	0.00290744	-0.0186307	0.135331
		10	10.1039/c5ee02979a	Hu et al. (2016)	899.645	306.571	1.47409	0.138465	0.0014805	-0.191952	0.101847
		11	10.1039/c5ee02979a	Hu et al. (2016)	898.14	307.339	1.38714	0.110695	0.00107968	-0.229087	0.159237
		12	10.1126/science.aaa4166	Kim et al. (2015c)	479.726	300	1.50094	0.0913679	0.00334154	0.0295002	0.176628
		13	10.1038/ncomms10287	Lin et al. (2016)	650.546	305.302	1.34683	0.0836305	0.00134394	-0.161508	0.127091
		14	10.1002/aenm.201100149	Liu et al. (2011)	522.509	302.562	1.3973	0.0851828	0.00231755	0.00510287	0.106297
		15	10.1103/PhysRevLett.108.166601	Liu et al. (2012b)	660.899	303.274	1.40629	0.109486	0.0018485	-0.0748452	0.0793575
		16	10.1038/am.2016.67	Pan and Li (2016)	572.579	322.815	1.41637	0.0890126	0.00215547	-0.0356395	0.116985
		17	10.1038/nature09996	Pei et al. (2011g)	847.42	299.87	1.45586	0.126417	0.00143138	-0.231434	0.108586
		18	10.1039/c0ee00456a	Pei et al. (2011c)	750	300.043	1.43096	0.104071	0.00136486	-0.270812	0.167227
		19	10.1126/science.1156446	Poudel et al. (2008)	524.581	299.676	1.47801	0.0989808	0.00281171	-0.015004	0.18903
		20	10.1038/nature08088	Rhyee et al. (2009)	691.316	320.972	1.02121	0.0072297	8.00946e-05	0.0536109	-0.72878
		23	10.1073/pnas.1403601111	Wang et al. (2014a)	758.673	321.362	1.51125	0.116238	0.00168147	-0.253592	0.137819
		25	10.1021/ja306527n	Zhao et al. (2012a)	931.241	305.036	1.25375	0.0744449	0.000600534	-0.256655	0.189332
		26	10.1021/ja301772w	Zhao et al. (2012b)	928.402	305.325	1.26949	0.0815582	0.000676281	-0.241858	0.183231
		27	10.1038/nature13184	Zhao et al. (2014)	970.094	302.681	1.15979	0.0706038	0.000507323	0.0824981	-0.378528
		28	10.1126/science.aad3749	Zhao et al. (2015)	773.404	303.546	1.67397	0.161716	0.00247488	-0.154239	0.217184
		31	10.1016/j.jssc.2006.12.010	Cui et al. (2007)	504.167	320	1.32009	0.0598883	0.00180428	0.00381304	-0.00508527
		32	10.1016/j.jallcom.2007.05.063	Cui et al. (2008)	524.28	319.691	1.31394	0.064473	0.00174075	0.0113765	0.114423
		33	10.3938/jkps.66.1726	Eum et al. (2015)	522.747	322.943	1.29997	0.0587654	0.00159554	-0.0242911	0.0888642
		34	10.1063/1.3427427	Fan et al. (2010)	512.744	302.959	1.49439	0.100814	0.00315781	0.0333575	0.164337
		35	10.1039/c3ra23197f	Han et al. (2013)	511.756	324.117	1.15003	0.0303016	0.000758595	-0.0445356	-0.0362636
		36	Enhancing Figure of Merit of Bi0.5Sb1.5Te3 Through Nano-composite Approach	Hsu et al. (2014)	400.312	301.296	1.51098	0.0557512	0.00365006	-0.00332824	0.0059272
		37	10.1002/aenm.201401391	Zheng et al. (2014)	500	300.228	1.36395	0.0759893	0.00220719	0.018315	0.193132
		38	10.1002/aenm.201500411	Hu et al. (2015)	530.312	299.282	1.40002	0.0895894	0.00232622	0.0055689	0.171514
		39	10.1007/s11664-012-2280-6	Hwang et al. (2013)	442.958	310.07	1.48172	0.0673788	0.00323467	0.0231537	0.10376
		40	10.1039/c3ta12623d	Ko et al. (2013)	479.094	300	1.32713	0.0615583	0.00190974	-0.0228672	0.105238
		41	10.1002/adfm.201402663	Zhang et al. (2015b)	472.765	298.396	1.2097	0.0411423	0.00117783	-0.0524242	-0.0439801
		42	10.1063/1.1863440	Zhao et al. (2005)	507.798	308.446	1.38063	0.073609	0.00215914	-0.0279782	0.082406
		43	10.3365/eml.2010.12.201	Lee et al. (2010)	572.727	322.923	1.34434	0.0817042	0.00187439	0.0277927	0.185897
		44	10.1007/s11664-012-2356-3	Lee et al. (2013c)	520.256	321.158	1.41902	0.079585	0.00242767	0.00875243	0.151883
		45	10.1039/c3ce40643a	Lee et al. (2013a)	464.561	298.947	1.104	0.0210729	0.000568991	-0.013165	0.0340097
		46	10.1021/nl101156v	Yan et al. (2010)	523.636	297.798	1.35935	0.0822244	0.00211134	0.0194982	0.131009
		47	10.1007/s11664-013-2822-6	Lee et al. (2013b)	522.868	323.692	1.35646	0.0674039	0.00193004	-0.0240373	0.125388
		48	10.3938/jkps.64.1416	Lee et al. (2014c)	523.132	322.608	1.25216	0.0512803	0.00132706	-0.0120272	0.0890076
		49	10.3938/jkps.65.696	Lee et al. (2014b)	522.767	322.75	1.44756	0.0808446	0.00249809	-0.0320972	0.117298
		50	10.1007/s11664-014-3485-7	Lee et al. (2014a)	522.436	323.65	1.45122	0.0808219	0.00252014	-0.0325189	0.118287
		51	10.3938/jkps.64.1692	Lee et al. (2014d)	522.345	322.861	1.3596	0.0680757	0.00195258	-0.0255684	0.12123
		52	10.1002/aenm.201100338	Sumithra et al. (2011)	422.846	303.144	1.19721	0.0291218	0.00119114	-0.00465871	0.0408553
		53	10.1063/1.4749806	Lukas et al. (2012)	525.887	307.27	1.35494	0.0770832	0.00203123	0.0160226	0.0755979
		54	10.1002/adma.201203764	Min et al. (2013)	479.341	305.393	1.282	0.0532461	0.00163666	-0.00449184	0.0263703
		55	10.3390/ma8030959	Mun et al. (2015)	483.954	302.305	1.37691	0.0720316	0.00232205	0.0177482	0.137922
		56	10.1063/1.4916947	Ovsyannikov et al. (2015)	324.735	84.0906	1.30413	0.118963	0.00271668	-0.134598	0.155584
		57	10.1063/1.4916947	Ovsyannikov et al. (2015)	337.772	84.0541	1.30852	0.103809	0.00219416	-0.24531	0.216495
		59	10.1038/srep03212	Puneet et al. (2013)	466.978	12.4064	1.24662	0.115263	0.00130422	-0.263835	0.194225
		60	10.1039/c4nr00191e	Shin et al. (2014)	299.456	47.626	1.07445	0.0363366	0.00062685	-0.203827	0.161935
		62	10.1021/nl203389x	Son et al. (2012)	400	300.085	1.24284	0.0303302	0.00155015	-0.0113703	0.0112786
		63	10.1016/j.jallcom.2013.03.062	Son et al. (2013)	571.634	299.721	1.26935	0.0797134	0.00158565	0.0942041	0.153378
		64	10.1021/nl2034859	Soni et al. (2012)	305.171	8.36088	1.08037	0.043571	0.000643625	-0.271993	0.145907
		65	10.1039/c4ta01554a	Xiao et al. (2014)	548.382	300	1.36332	0.0862626	0.00200771	-0.00827044	0.264371
		66	10.1063/1.2425007	Tang et al. (2007)	419.587	300.484	1.49112	0.0626464	0.00334887	-0.0125753	0.127032
		67	10.1088/0957-4484/24/28/285702	Wang et al. (2013b)	498.889	300	1.40771	0.080988	0.0024456	-0.00136711	0.156447
		68	10.1002/pssa.201228589	Wu et al. (2013)	472.889	372.605	1.28136	0.028894	0.00152024	0.00361317	0.0786546
		70	10.1103/PhysRevB.85.125207	Yelgel and Srivastava (2012)	574.113	186.082	1.20076	0.0772897	0.00098426	-0.0943473	0.213568
		71	10.1021/nl202935k	Zhang et al. (2012a)	400.286	300.146	1.32538	0.0389319	0.0021448	-0.0286629	-0.0270889
		72	10.1002/adfm.201600718	Wei et al. (2016)	550.375	301.225	1.1221	0.0342891	0.000630433	0.0630132	-0.0051705
		73	10.1111/j.1551-2916.2012.05284.x	Lan et al. (2012)	1047.7	326.382	1.05894	0.0277755	0.000165596	-0.0731237	-0.108856
		74	10.1016/j.jallcom.2013.03.167	Yu et al. (2013)	472.446	303.079	1.19622	0.0384978	0.00111827	0.01256	-0.0143433
		75	10.1063/1.4893236	Kosuga et al. (2014)	710.762	305.381	1.24289	0.0729367	0.000923975	-0.111862	0.145473
		76	10.1021/nn2017183	Scheele et al. (2011)	596.769	306.526	1.00059	0.000166291	2.29182e-06	1.09853	-0.653156
		77	10.1021/cm803437x	Ahn et al. (2009)	724.469	288.211	1.33449	0.101118	0.00130449	-0.124976	0.0961738
		78	10.1021/ja910762q	Ahn et al. (2010)	715.888	298.239	1.35814	0.0937822	0.00125568	-0.182576	0.190025
		79	10.1039/c3ee40482j	Ahn et al. (2013)	812.767	306.427	1.51859	0.125525	0.00157622	-0.27281	0.15492
		80	10.1103/PhysRevB.82.115209	Androulakis et al. (2010)	687.887	302	1.34643	0.0801961	0.00113645	-0.27223	0.171082
		81	10.1103/PhysRevB.83.195209	Androulakis et al. (2011)	921.774	310.566	1.36574	0.107096	0.000981975	-0.200232	0.233116
		83	10.1007/s11664-013-2819-1	Bali et al. (2013)	722.169	420.241	1.25822	0.0579178	0.00100671	-0.0207101	0.00225833
		84	10.1063/1.4890320	Bali et al. (2014)	778.182	310	1.16947	0.0548431	0.000562143	-0.169435	0.0660937
		85	10.1039/c5ee01147g	Wu et al. (2015a)	922.489	302.23	1.6265	0.175825	0.00205392	-0.178725	0.0794338
		86	10.1016/j.jssc.2009.07.004	Dong et al. (2009b)	299.154	80.2761	1.04329	0.0195295	0.000380689	-0.220319	0.0731162
		87	10.1063/1.3517088	Dow et al. (2010)	720.714	327.143	1.2033	0.054239	0.000672616	-0.18102	0.174234
		88	10.1007/s11664-013-2832-4	Falkenbach et al. (2014)	770.833	322.598	1.28506	0.0772861	0.00091369	-0.218155	0.100545
		89	10.1016/j.jallcom.2015.03.117	Fan et al. (2015)	599.882	301.378	1.30808	0.0731093	0.00133171	-0.166529	0.0630114
		90	10.1021/nl400319u	Fang et al. (2013)	620.437	319.949	1.2852	0.0763159	0.00138751	-0.000194887	-0.191609
		91	10.1103/PhysRevB.87.045203	Jaworski et al. (2013)	734.241	324.718	1.41851	0.0920074	0.0012996	-0.275857	0.171469
		92	10.1039/c5tc03068d	Jian et al. (2015)	828.333	305	1.48285	0.123411	0.00144827	-0.209797	0.145914
		93	10.1103/PhysRevB.87.144104	Keiber et al. (2013)	655.234	323.331	1.27556	0.0725489	0.00116842	-0.108262	0.01741
		94	10.1021/acsnano.6b03696	Kim et al. (2016)	624.074	323.256	1.22199	0.057028	0.000969775	-0.153608	-0.106038
		95	10.1007/s13391-012-2207-7	Lee et al. (2012)	722.727	322.888	1.32638	0.074963	0.00100312	-0.255358	0.198982
		96	10.1038/ncomms4640	Lee et al. (2014f)	913.636	305.659	1.44206	0.127785	0.00126966	-0.192568	0.197695
		97	10.1016/j.jallcom.2012.08.041	Li et al. (2013)	772.222	298.792	1.45927	0.124309	0.00159787	-0.147182	0.25933
		98	10.1063/1.4869220	Li et al. (2014)	718.411	327.027	1.10657	0.0338752	0.000388956	0.0823408	-0.644469
		99	10.1016/j.intermet.2013.04.018	Liu et al. (2013b)	549.615	300.334	1.14615	0.0370658	0.000695394	-0.0691134	0.0549358
		100	10.1002/adfm.201201221	Lo et al. (2012)	756.997	299.383	1.41663	0.106664	0.0013642	-0.220008	0.206983
		101	10.1016/j.jallcom.2013.01.038	Lu et al. (2013)	772.283	473.913	1.13295	0.027413	0.00042546	-0.207967	-0.0755454
		102	10.1039/c1ee01928g	Pei et al. (2011a)	747.72	300.228	1.43791	0.11372	0.00153545	-0.202916	0.147938
		103	10.1039/c0ee00456a	Pei et al. (2011c)	749.865	300	1.42816	0.103279	0.00135078	-0.271773	0.16487
		104	10.1002/adfm.201000878	Pei et al. (2011e)	773.956	299.057	1.1927	0.0670424	0.000706168	-0.155689	-0.0796094
		105	10.1002/aenm.201000072	Pei et al. (2011f)	749.769	298.356	1.20231	0.07599	0.00084884	0.067952	-0.312616
		106	10.1002/adma.201103153	Pei et al. (2011d)	796.825	301.385	1.51223	0.139018	0.00182836	-0.170691	0.117933
		107	10.1039/c2ee21536e	Pei et al. (2012a)	599.816	300.502	1.30692	0.0729839	0.00131865	-0.153476	0.107098
		108	10.1038/am.2012.52	Pei et al. (2012b)	747.781	300.157	1.4875	0.128888	0.00183582	-0.167131	0.119921
		109	10.1002/aenm.201400486	Pei et al. (2014)	847.054	298.868	1.35201	0.108905	0.00112898	-0.17256	0.13566
		110	10.1002/anie.200600865	Poudeu et al. (2006)	698.394	319.531	1.52546	0.113152	0.00189204	-0.210284	0.203711
		111	10.1088/0957-4484/24/21/215401	Rawat et al. (2013)	622.244	297.661	1.4083	0.0860545	0.00151843	-0.240115	0.197021
		112	10.1039/c3ta11825h	Wang et al. (2013a)	755.668	322.613	1.41168	0.0996254	0.00134666	-0.233327	0.142968
		113	10.1039/c3ee43438a	Wang et al. (2014b)	851.991	303.656	1.27738	0.0763588	0.0007223	-0.280463	0.154668
		115	10.1038/ncomms5515	Wu et al. (2014c)	917.786	303.905	1.715	0.178848	0.0021709	-0.222234	0.208499
		116	10.1038/am.2014.39	Wu et al. (2014b)	928.895	302.69	1.00128	0.000904061	5.80347e-06	-1.42114	-0.484958
		117	10.1002/aenm.201501047	Yamini et al. (2015)	855.053	305.769	1.51938	0.137936	0.00163397	-0.22944	0.113692
		118	10.1021/nl504624r	Yang et al. (2015)	390.103	300	1.11117	0.0138656	0.000693812	-0.0511135	-0.214051
		119	10.1021/nl201206d	Zebarjadi et al. (2011)	1169.06	323.795	1.24409	0.0939872	0.000573128	-0.139709	0.154288
		120	10.1021/nl201206d	Zebarjadi et al. (2011)	1174.5	473.854	1.33959	0.105255	0.000855884	-0.0909002	0.069915
		121	10.1039/c1ee02465e	Zhang et al. (2012d)	852.415	301.248	1.39195	0.120496	0.0012791	-0.138553	0.16397
		122	10.1021/ja301245b	Zhang et al. (2012c)	873.791	303.422	1.29311	0.0740171	0.000678081	-0.399911	0.105565
		123	10.1088/0957-4484/24/34/345705	Zhang et al. (2013b)	770.784	302.778	1.36349	0.109024	0.00134708	-0.128024	0.0980008
		124	10.1002/aenm.201401977	Zhang et al. (2015c)	878.09	303.393	1.36431	0.119819	0.00119312	-0.106948	0.261672
		125	10.1021/acs.chemmater.5b04365	Al Rahal Al Orabi et al. (2015)	873.213	330.35	1.28321	0.0760883	0.000729926	-0.269766	0.1613
		126	10.1021/cm504112m	Banik et al. (2015)	851.534	298.824	1.16009	0.052304	0.000449965	-0.278329	0.0315839
		127	10.1021/jacs.6b08382	Banik et al. (2016)	852.956	305.227	1.24508	0.0891812	0.000852653	-0.0872987	0.0499759
		128	10.1016/j.jssc.2016.02.012	Banik and Biswas (2016)	851.666	302.343	1.18103	0.0516385	0.000448231	-0.33837	0.119151
		129	10.1039/c4ta01643b	Chen et al. (2014)	747.122	304.449	1.07639	0.029506	0.00029126	-0.0189046	0.00113957
		130	10.1002/adfm.201602652	Chen et al. (2016)	776.582	323.418	1.14212	0.0529314	0.000561479	-0.108679	-0.329828
		131	10.1039/c5ra19469e	Leng et al. (2016)	820	323.794	1.10346	0.0389871	0.000353725	-0.0610908	0.0165354
		132	10.1002/aelm.201600019	Pei et al. (2016b)	845.439	310.798	1.15672	0.0342842	0.000290801	-0.487903	0.205841
		133	10.1021/ja500860m	Tan et al. (2014)	909.836	304.364	1.31598	0.0908208	0.000808654	-0.273184	0.147532
		134	10.1021/jacs.5b00837	Tan et al. (2015b)	913.503	303.093	1.32974	0.114208	0.00106272	-0.132026	0.0344751
		135	10.1021/jacs.5b07284	Tan et al. (2015a)	893.064	304.989	1.32519	0.101921	0.000958309	-0.186637	0.113294
		136	10.1021/jacs.6b07010	Tang et al. (2016)	870.579	305.349	1.12018	0.0515505	0.000422764	-0.0254978	-0.253207
		137	10.1016/S1002-0721(14)60543-3	Wang et al. (2015)	783.369	318.491	1.18413	0.0505931	0.000518822	-0.245749	0.186472
		138	10.1073/pnas.1305735110	Zhang et al. (2013a)	878.33	299.687	1.22996	0.0709892	0.000614669	-0.236851	0.136508
		139	10.1039/c4cp02091j	Zhou et al. (2014)	757.793	322.779	1.20454	0.0544213	0.000608659	-0.243445	0.196283
		140	10.1016/j.jallcom.2015.04.073	Guan et al. (2015)	801.386	300.84	1.13107	0.0533246	0.000497439	0.0228023	-0.221391
		141	10.1039/c5cp05151g	Suzuki and Nakamura (2015)	724.057	301.247	1.36644	0.110488	0.00153904	-0.0887244	0.000763561
		142	10.1021/jacs.5b07856	Fahrnbauer et al. (2015)	772.27	347.974	1.49974	0.131125	0.00205243	-0.0820209	-0.0142767
		143	10.1016/j.physb.2007.02.067	Gelbstein et al. (2007a)	713.43	325.005	1.13599	0.0324999	0.000379807	-0.326258	0.186776
		144	10.1016/j.physb.2006.10.001	Gelbstein et al. (2007b)	720.765	329.514	1.11438	0.0278767	0.000317391	-0.317406	0.179785
		145	10.1021/jp103697s	Gelbstein et al. (2010)	722.243	325.871	1.25151	0.068983	0.000895419	-0.149223	0.177881
		146	10.1002/aelm.201500228	Hazan et al. (2015)	705.996	347.447	1.3891	0.0958891	0.00159349	-0.120797	0.0115091
		147	10.1007/s11664-015-4251-1	Kusz et al. (2016)	611.971	297.229	1.21878	0.0640652	0.00103761	-0.0491123	-0.0561148
		148	10.1007/s13391-014-4149-8	Lee et al. (2014e)	769.97	301.497	1.33777	0.0976369	0.00116542	-0.173206	0.111337
		149	10.1021/ic5010243	Schr oder et al. (2014b)	704.25	323.33	1.52574	0.135997	0.00241242	-0.0545162	0.0581587
		150	10.1039/c4ta00072b	Schr oder et al. (2014a)	766.172	315.842	1.30263	0.0960704	0.00117041	-0.0677448	0.146997
		151	10.1557/jmr.2015.124	Williams et al. (2015)	815.871	76.6037	1.09415	0.061269	0.000381543	-0.192182	-0.199176
		152	10.1021/ja504896a	Wu et al. (2014a)	771.396	322.269	1.46443	0.115297	0.00159046	-0.211407	0.0968571
		153	10.1557/PROC-1267-DD04-11	Aikebaier et al. (2010)	650.235	324.861	1.23988	0.0625418	0.000988296	-0.117933	0.0287614
		154	10.1088/0022-3727/45/11/115302	Chen et al. (2012)	599.653	317.358	1.16284	0.0445185	0.000753709	-0.0238786	0.0199149
		155	10.1063/1.3138803	Dow et al. (2009)	757.961	328.771	1.26326	0.0846779	0.00104972	-0.0367516	0.0625875
		156	10.1063/1.4824353	Drymiotis et al. (2013)	604.137	321	1.34443	0.0796587	0.00158671	-0.0901947	0.140376
		157	10.1007/s11664-014-3076-7	Du et al. (2014)	618.882	325.18	1.45276	0.108892	0.00236218	0.00751078	-0.0398977
		159	10.1039/C5TC01429H	Guin and Biswas (2015)	611.647	300	1.29818	0.0810242	0.00142259	-0.055301	0.0571941
		160	10.1002/aenm.201100613	Han et al. (2012)	714.536	300	1.24232	0.0733152	0.000910792	-0.137124	0.0896224
		161	10.1088/1674-1056/21/10/106101	He et al. (2012)	566.798	313.673	1.34871	0.0799225	0.00180783	-0.0325869	0.0239507
		162	10.1016/j.ssi.2014.03.025	Hong et al. (2014)	621.473	323.137	1.11652	0.0222156	0.000335081	-0.745093	0.0780764
		163	10.1063/1.4963779	Liu et al. (2016)	771.607	300.363	1.15205	0.0488966	0.000487078	-0.188491	0.0915778
		164	10.1063/1.4896435	Mohanraman et al. (2014)	601.544	307.563	1.3446	0.0893424	0.00175272	-0.0262204	-0.0462115
		165	10.1039/c1jm13888j	Pei et al. (2011b)	651.269	301.917	1.41731	0.0953402	0.00157941	-0.168068	0.276355
		166	10.1063/1.3029774	Wang et al. (2008a)	674.632	326.518	1.49696	0.130957	0.00251687	0.018597	-0.0457957
		167	10.1016/j.actamat.2015.04.011	Wu et al. (2015b)	680.155	338.728	1.31441	0.0847377	0.00139101	-0.0266671	-0.0935844
		168	10.1016/j.jallcom.2010.03.170	Zhang et al. (2010)	675.618	322.929	1.4938	0.132596	0.00250649	0.0156221	0.014691
		169	10.2320/matertrans.47.1058	Aizawa et al. (2006)	656.093	326.322	1.03087	0.00908723	0.000113524	0.191854	-0.437553
		170	10.1016/j.tsf.2007.02.053	Akasaka et al. (2007b)	842.76	328.39	1.25318	0.0834442	0.000846244	-0.102381	0.141385
		171	10.1016/j.jcrysgro.2006.10.270	Akasaka et al. (2007a)	843.797	349.061	1.06893	0.0273522	0.000239395	0.0163765	0.0153641
		172	10.1007/s11837-016-2060-5	Cheng et al. (2016)	791.121	299.116	1.44893	0.145845	0.00189674	-0.0512635	0.108831
		173	10.1007/s11664-016-5088-y	Duan et al. (2016)	850	304.166	1.04613	0.0195199	0.000151063	-0.0845738	0.0403589
		174	10.1109/ICT.2007.4569472	Isoda et al. (2007)	875.85	319.921	1.26967	0.0952704	0.000902215	-0.0791259	0.334001
		175	10.1109/ICT.1998.740395	Kajikawa et al. (1998)	769.706	506.232	1.11834	0.0221283	0.000381771	-0.0957925	-0.0638136
		176	10.1073/pnas.1424388112	Liu et al. (2015)	723.577	302.347	1.41731	0.120608	0.00174817	-0.0864372	0.0904448
		177	10.1016/j.mseb.2008.12.029	Luo et al. (2009)	750.376	325.171	1.03382	0.0134279	0.00013136	0.112167	-0.16453
		178	10.1007/s11664-009-0735-1	Mars et al. (2009)	925.381	300.136	1.24328	0.0946588	0.000805373	-0.123689	-0.0258147
		179	10.1007/s11664-009-0735-1	Mars et al. (2009)	853.115	297.049	1.03356	0.0150642	0.000113371	-0.123123	-0.297156
		181	10.2320/matertrans1989.33.851	Noda et al. (1992)	793.625	305.589	1.33726	0.109021	0.00126099	-0.0992277	0.306317
		183	10.1016/j.physb.2005.04.017	Tani and Kido (2005)	856.679	312.996	1.20865	0.0699859	0.000645504	-0.182573	0.0273824
		184	10.1143/JJAP.46.3309	Tani and Kido (2007a)	861.48	322.864	1.09251	0.0359217	0.000296867	-0.0947186	0.0305311
		185	10.1016/j.intermet.2007.02.009	Tani and Kido (2007b)	849.799	327.711	1.16733	0.0566949	0.000520423	-0.143078	0.0736364
		186	10.4028/www.scientific.net/AMR.66.17	Yang et al. (2009b)	818.442	337.498	1.11348	0.0428336	0.000411164	-0.0906076	-0.237603
		187	10.1021/acs.chemmater.6b02308	Yin et al. (2016)	798.842	298.54	1.44587	0.137271	0.00172485	-0.0982699	0.0896641
		188	10.1063/1.2981516	Zhang et al. (2008b)	772.229	319.281	1.34659	0.105707	0.00133807	-0.0843038	0.0898504
		189	10.1088/0022-3727/41/18/185103	Zhang et al. (2008a)	805.611	320.301	1.1916	0.0639675	0.000650431	-0.132058	0.0295938
		190	10.1063/1.4918311	Zhang et al. (2015a)	800	329.151	1.33079	0.0968395	0.00115409	-0.13663	0.0677113
		191	10.1007/s11664-009-0698-2	Zhao et al. (2009b)	492.829	318.4	1.42786	0.0707338	0.00247205	-0.0650315	0.00189436
		192	10.2320/matertrans1989.33.851	Noda et al. (1992)	694.272	303.23	1.00712	0.00292181	3.00902e-05	0.340015	-0.22457
		193	10.2320/matertrans1989.33.851	Noda et al. (1992)	672.775	310.079	1.10019	0.0344362	0.000426463	-0.0165448	-0.0548765
		194	10.1021/nl8026795	Joshi et al. (2008)	1163.03	327.414	1.30849	0.109766	0.000713126	-0.151744	0.169043
		195	10.1021/nl102931z	Tang et al. (2010)	300.018	149.62	1.0828	0.0242252	0.000705941	-0.106139	0.0340296
		196	10.1063/1.3027060	Wang et al. (2008b)	1171.62	314.284	1.3697	0.136975	0.000938439	-0.142121	0.107854
		197	10.1039/c2jm16369a	Ahn et al. (2012)	660.526	302.508	1.30717	0.088221	0.00135657	-0.063654	0.0924542
		199	10.1088/0953-8984/26/44/445002	Bhatt et al. (2014)	632.538	318.443	1.02297	0.00645411	8.4341e-05	-0.183015	0.0233944
		200	10.1039/c4ee03042g	Fu et al. (2015b)	1065.39	305.923	1.23669	0.0865173	0.000577794	-0.161101	0.217178
		201	10.1039/C4EE02813A	Kraemer et al. (2015)	515.094	298.862	1.376	0.0812908	0.00221351	0.0225829	-0.0534459
		202	10.1038/nature08088	Rhyee et al. (2009)	604.132	347.934	1.02043	0.00510544	8.15463e-05	0.0545651	-0.652575
		203	10.1039/C4CP04875J	Krez et al. (2015)	876.628	384.391	1.15443	0.0544679	0.000531078	0.00238958	-0.216855
		204	10.1088/0022-3727/40/2/035	Liu et al. (2007b)	726.48	326.719	1.01551	0.00563651	5.75259e-05	-0.0483982	-0.12242
		205	10.1088/0953-8984/14/34/318	Mudryk et al. (2002)	285.714	7.2397	1.00299	0.00170125	2.45174e-05	-0.29907	0.131061
		206	10.1039/C4CP04875J	Krez et al. (2015)	873.196	387.588	1.13039	0.0469808	0.000449926	0.0274425	-0.0367471
		207	10.1063/1.2920210	Shi et al. (2008)	799.359	303.376	1.40926	0.131101	0.00161793	-0.0714203	0.0782394
		208	10.1016/j.actamat.2009.03.018	Bai et al. (2009)	847.009	301.179	1.34139	0.116129	0.00121771	-0.0918052	0.0898086
		209	10.1016/j.jallcom.2008.09.120	Bao et al. (2009)	742.292	371.552	1.09049	0.0265542	0.000317121	-0.0996359	-0.00499876
		210	10.1016/j.jallcom.2007.11.144	Chitroub et al. (2009)	794.643	348.214	1.26673	0.0822196	0.00098086	-0.0710306	0.045907
		211	10.1016/j.jallcom.2009.02.070	Dong et al. (2009a)	654.292	308.273	1.06783	0.022293	0.000278563	-0.0619534	-0.000886377
		212	10.1007/s10854-012-0668-y	Duan et al. (2012)	773.856	301.701	1.23512	0.0814511	0.000894757	-0.0817165	0.0147415
		213	10.1063/1.1450036	Dyck et al. (2002)	800	299.775	1.27975	0.0955032	0.00103297	-0.0959705	0.0461815
		214	10.1063/1.2538036	He et al. (2007)	747.528	373.116	1.03936	0.01126	0.000125494	-0.137789	0.121552
		215	10.1063/1.2963476	He et al. (2008)	773.816	307.704	1.17201	0.0613553	0.000640514	-0.0865829	-0.0134591
		216	10.1016/j.jallcom.2009.01.067	Laufek et al. (2009)	770.501	300	1.03764	0.0155041	0.000137586	-0.0337943	0.209734
		217	10.1063/1.2067704	Li et al. (2005)	843.704	300.633	1.17941	0.0687028	0.000619595	-0.0827706	0.0271658
		218	10.1039/c4ta02780a	Liang et al. (2014)	816.916	307.962	1.23963	0.0857057	0.000879677	-0.0783657	0.019802
		219	10.1063/1.2815671	Liu et al. (2007a)	818.316	329.202	1.28375	0.0944524	0.00104945	-0.0609101	0.0577917
		220	10.3365/met.mat.2008.10.615	Mallik (2008)	698.565	299.888	1.26333	0.0839714	0.0011137	-0.0472537	0.130074
		221	10.1016/j.actamat.2013.07.032	Mallik et al. (2013)	772.408	422.881	1.31259	0.0753113	0.00119565	-0.0151767	0.0268478
		222	10.1088/0022-3727/41/20/205403	Mi et al. (2008)	747.632	301.608	1.29691	0.0989975	0.00122704	-0.0542666	0.0278468
		223	10.1016/j.solidstatesciences.2008.01.016	Pei et al. (2008)	849.914	301.538	1.26319	0.0931487	0.000901152	-0.102718	0.0881757
		224	10.1063/1.3553842	Qiu et al. (2011)	797.333	296.564	1.20534	0.0726474	0.000724645	-0.103128	0.0988766
		225	10.1016/j.intermet.2009.06.005	Rogl et al. (2010)	767.635	291.765	1.34321	0.112145	0.00135168	-0.0872611	0.0860192
		226	10.1016/j.intermet.2010.12.001	Rogl et al. (2011)	802.318	472.453	1.44982	0.0883691	0.00167018	-0.0354943	0.0651427
		227	10.1016/j.actamat.2013.09.039	Rogl et al. (2014)	814.267	425.435	1.49381	0.111121	0.00186657	-0.0663781	0.0264313
		228	10.1016/j.actamat.2015.03.008	Rogl et al. (2015)	821.61	422.699	1.30473	0.0797536	0.00111475	-0.0455663	-0.125575
		229	10.1126/science.272.5266.1325	Sales et al. (1996)	694.214	326.44	1.23035	0.0660945	0.000919139	-0.0952127	0.0463651
		230	10.1063/1.2920210	Shi et al. (2008)	784.322	300.847	1.38897	0.123998	0.00153704	-0.0772478	0.0772525
		231	10.1021/ja111199y	Shi et al. (2011)	847.368	302.046	1.45226	0.146316	0.00170767	-0.0811294	0.08332
		232	10.1063/1.1852072	Stiewe et al. (2005)	679.223	301.817	1.14844	0.0490893	0.000617455	-0.086771	-0.0689694
		233	10.1021/cm200560s	Su et al. (2011)	788.052	37.4798	1.17635	0.0996662	0.000661446	-0.211187	-0.0353666
		234	10.1023/A:1012473428845	Tang et al. (2001)	799.5	300.777	1.20647	0.0682976	0.000684264	-0.17543	0.0506313
		236	10.1007/s11664-014-3016-6	Xu et al. (2014)	796.667	299.794	1.31194	0.107178	0.00121218	-0.0736583	0.0206491
		237	10.1016/j.jallcom.2007.12.065	Yang et al. (2009a)	729.237	296.871	1.10011	0.0362057	0.000375551	-0.087539	0.057349
		239	10.1016/j.actamat.2011.10.059	Zhang et al. (2012b)	702.343	300.385	1.4108	0.121721	0.00185745	-0.0503408	0.0558599
		241	10.1021/ja8089334	Zhao et al. (2009a)	823.677	300	1.38246	0.126646	0.00144198	-0.082128	0.0871098
		242	10.1016/j.intermet.2012.08.005	Zhou et al. (2013)	725.095	300.535	1.30196	0.0951268	0.00123609	-0.0808325	0.0523253
		244	10.1063/1.4965865	Bali et al. (2016)	821.367	422.55	1.43418	0.0876284	0.0012898	-0.187256	0.239618
		246	10.1016/j.scriptamat.2016.05.016	Ding et al. (2016)	773.242	300.97	1.48129	0.144416	0.00198856	-0.0763913	0.100143
		247	10.1016/j.jallcom.2016.08.033	Jo et al. (2016)	496.394	299.913	1.41449	0.0830641	0.00257085	0.0220206	0.118206
		248	10.3938/jkps.69.1314	Joo et al. (2016)	570.932	300.45	1.30787	0.0829689	0.00170618	0.0406795	0.109718
		249	10.1063/1.4941757	Li et al. (2016b)	485.586	303.66	1.53747	0.0895811	0.00327916	-0.0536761	0.0788345
		250	10.1039/c6ra24107g	Li et al. (2016a)	495.367	303.653	1.48615	0.0865485	0.00288592	-0.0467565	0.0810789
		251	10.1039/c2jm31919e	Liu et al. (2012c)	800	301.773	1.38161	0.120086	0.0014259	-0.102626	0.0947974
		252	10.1016/j.actamat.2016.11.049	Zhou et al. (2017b)	873.93	302.294	1.2178	0.0739252	0.000651798	-0.18678	0.0653803
		253	10.1039/C6TA09189J	Zhou et al. (2017a)	661.379	342.759	1.41457	0.100898	0.00192425	-0.026178	0.129533
		254	10.1038/ncomms13901	Zhang et al. (2017)	722.102	302.678	1.45693	0.134955	0.00206377	-0.0480618	0.0524766
		255	10.1002/adma.201605140	Xu et al. (2017)	636.596	312.91	1.37083	0.0928494	0.00166288	-0.0911037	0.108953
		256	10.1007/s11664-016-4953-z	Xie et al. (2017)	547.89	303.129	1.32823	0.0720493	0.00162955	-0.0860036	0.133929
		257	10.1039/c6ee02674e	Wang et al. (2016)	795.37	306.656	1.28269	0.0933187	0.00102983	-0.09793	0.0922628
		258	10.1016/j.jallcom.2017.02.181	Seo et al. (2017)	471.84	298.427	1.32345	0.0631361	0.00203427	0.0461467	0.109154
		259	10.1021/jacs.6b09568	Pei et al. (2016a)	870.778	303.277	1.34817	0.116652	0.00118041	-0.115573	0.0961595
		260	10.1021/jacs.6b09222	Park et al. (2016)	466.347	306.935	1.36018	0.0622572	0.00224565	0.0231133	0.124777
		261	10.3938/jkps.69.811	Moon et al. (2016)	483.614	308.108	1.30089	0.0568485	0.00176246	0.0110151	0.0923303
		264	10.1109/ICT.2007.4569410	Zhu et al. (2007)	473.117	299.827	1.2193	0.0456303	0.00132835	0.09439	0.0493391
		265	10.1109/ICT.1997.667089	Choi et al. (1997)	720.284	306.55	1.285	0.0776519	0.000982211	-0.151719	0.250274
		266	10.1109/ICT.1997.667089	Choi et al. (1997)	721.394	303.058	1.26036	0.0683452	0.000824854	-0.186481	0.332011
		267	10.1016/S0925-8388(02)01114-3	Yamanaka et al. (2003b)	660.197	290.4	1.31582	0.0927882	0.00137537	-0.0681996	0.135594
		268	10.1088/0957-4484/19/24/245707	Yang et al. (2008)	714.198	314.628	1.43814	0.124094	0.00194906	-0.0508514	0.0513676
		269	10.1007/s11664-009-0993-y	Yang et al. (2010)	706.04	300	1.41428	0.116575	0.00174208	-0.100797	0.0983218
		270	10.1007/s11664-009-0779-2	Zhang et al. (2009)	309.28	100.947	1.05281	0.0212113	0.000432788	-0.184482	0.039965
		271	10.1021/ja7110652	Zhou et al. (2008)	696.561	302.4	1.28781	0.0931963	0.00130625	-0.0055964	-0.194097
		272	10.1109/ICT.2003.1287500	Sharp (2003)	337.675	236.273	1.1969	0.0306561	0.0014802	-0.0379087	0.0234747
		273	10.1016/j.jssc.2009.05.024	Salvador et al. (2009)	752.901	323.869	1.41926	0.113858	0.00160945	-0.122167	0.102813
		275	10.1002/adfm.201001307	Levin et al. (2011)	767.647	298.12	1.43732	0.123836	0.00162159	-0.152465	0.103644
		277	10.1016/j.physb.2007.02.067	Gelbstein et al. (2007a)	711.734	319.492	1.14939	0.0348874	0.000406799	-0.328831	0.230665
		278	10.1016/S0925-8388(02)00917-9	Yamanaka et al. (2003a)	947.399	329.976	1.00041	7.87472e-05	5.10249e-07	0.309175	-0.734173
		279	10.1016/j.jallcom.2007.01.015	Zhao et al. (2008)	520.921	322.796	1.37812	0.0708805	0.00208533	-0.0230385	0.104905
		280	10.1063/1.2172705	Zhao et al. (2006)	846.366	299.59	1.24782	0.0907255	0.00087027	-0.0844453	0.0679255
		281	10.1016/j.actamat.2009.02.026	Yu et al. (2009)	1068.02	392.219	1.32705	0.113485	0.000955758	-0.0683386	0.0534306
		282	10.1016/j.actamat.2010.03.025	Xiong et al. (2010)	849.89	298.898	1.43693	0.145159	0.00165693	-0.0732649	0.0859457
		283	10.1063/1.3027060	Wang et al. (2008b)	1166.21	318.977	1.36974	0.135661	0.000939573	-0.14114	0.104949
		284	10.1002/adfm.200800298	Toberer et al. (2008)	1189.29	479.245	1.34518	0.0985289	0.00078336	-0.16588	0.104657
		285	10.1126/science.287.5455.1024	Chung et al. (2000)	292.026	103.863	1.26239	0.0919874	0.0025765	-0.102886	0.156441
		286	10.1063/1.2951888	Tang et al. (2008)	930.218	300.179	1.18406	0.0673072	0.000524944	-0.202952	0.00530673
		287	10.1063/1.2803847	Mi et al. (2007)	688.266	303.816	1.19561	0.0643512	0.000833001	-0.046467	0.0125101
		288	10.1021/cm802367f	Liu et al. (2008)	722.631	325.066	1.30914	0.0914322	0.0012763	-0.059762	0.0499499
		289	10.1063/1.2936277	Li et al. (2008)	795.902	300	1.36227	0.121306	0.00144305	-0.0659743	0.0271469
		291	10.1063/1.2180432	Chen et al. (2006)	850.869	345.39	1.24998	0.0826661	0.000857399	-0.0818152	0.0624493
		292	10.1063/1.4896520	Zhong et al. (2014)	1019.07	327.375	1.52094	0.142595	0.00131521	-0.211362	0.178023
		293	10.1016/j.nanoen.2012.02.010	Yu et al. (2012)	967.216	305.907	1.44874	0.130946	0.00119457	-0.200382	0.198879
		294	10.1002/adma.201302660	Liu et al. (2013a)	448.59	300.819	1.26101	0.0386274	0.00132471	-0.100259	0.120521
		295	10.1038/NMAT3273	Liu et al. (2012a)	996.413	293.274	1.38837	0.114136	0.000917678	-0.23543	0.246704
		296	10.1038/am.2015.91	He et al. (2015b)	982.718	303.382	1.27303	0.0809354	0.00060947	-0.254032	0.231613
		297	10.1016/j.nanoen.2015.02.008	Gahtori et al. (2015)	971.429	428.571	1.38489	0.101052	0.00108767	-0.152254	0.0363306
		298	10.1007/s40243-014-0026-5	Day et al. (2014)	866.354	463.498	1.32024	0.0725484	0.00098722	-0.104446	0.140497
		299	10.1039/c3ta12508d	Ballikaya et al. (2013)	890.541	458.069	1.27705	0.0656442	0.000801519	-0.145063	0.078026
		300	10.1039/c6ta06445k	Bailey et al. (2016)	817.586	315.067	1.35441	0.0995665	0.0011007	-0.157973	0.242282
		301	10.1002/adma.201605887	Li et al. (2017)	872.386	306.899	1.27372	0.072136	0.000649193	-0.302773	0.190669
		302	10.1016/j.jallcom.2017.02.295	Liang et al. (2017)	670.418	323.734	1.0905	0.0237394	0.000300294	-0.225614	0.111189
